# Supplementary material for: The Diagnostic Accuracy of Magnetic Resonance Imaging Versus Transvaginal Ultrasound in Deep Infiltrating Endometriosis and Their Impact on Surgical Decision-Making: A Systematic Review
Source: Diagnostics (Basel). 2025 Nov 12;15(22):2856. doi: 10.3390/diagnostics15222856 (PMC12651815; doi:10.3390/diagnostics15222856)
Supplement: Supplementary file 1 [file diagnostics-15-02856-s001.zip]

Archive with 1 entries (1 files):
- diagnostics-3967811-supplementary.pdf
